# Supplementary material for: Graft-derived cell-free DNA, a noninvasive early rejection and graft damage marker in liver transplantation: A prospective, observational, multicenter cohort study
Source: PLoS Med. 2017 Apr 25;14(4):e1002286. doi: 10.1371/journal.pmed.1002286 (PMC5404754; doi:10.1371/journal.pmed.1002286)
Supplement: S1 Data — (XLSX) [file pmed.1002286.s001.xlsx]

## Sheet: Data
PatID	Category	Days_post_OP	GcfDNA	Bilirubin	AST	ALT	GGT	GLDH
001-003	a	97	31.74	0.6	50	52	246	73.6
001-008	a	28	28.36	1.8	404	1340	453	47
001-014	a	33	36.7667	2.8	157	180	475	114.4
001-014	a	39	49.95	4.5	189	182	1152
001-022	a	52	23.6	0.6	53	26	134	27.7
001-032	a	21	10.2125	0.4	53	89	266	20.2
001-032	a	23	33.3333	0.5	99	237	466
001-032	a	84	27.2	1.3	97	142	256	80.6
001-038	a	21	18.6667	0.4	161	324	241	258.9
001-041	a	29	18.7	1.2	90	181	1342	42
001-041	a	32	45.94	0.9	230	182	1283
001-044	a	14	25.3833	1.6	142	193	437	19.3
001-054	a	19	13.08	1.9	80	166	1201	21.3
002-002	a	37	59.6222	3	102	132	1850	69
002-002	a	39	29.5778	3.1	82	172	1855	37.6
002-002	a	42	39.6	5.3	140	215	1263	62.8
002-002	a	44	45.0667	5	113	246	1117	56.3
002-012	a	104	20.687	3.5	101	92
002-012	a	105	68.767	3.2	255	200	536
002-012	a	106	61.6	3.7	278	257	477
002-012	a	107	54.2	3.4	273	273	462
002-012	a	108	16.007
002-018	a	17	8.555	1.6	74	82	353	38.2
002-018	a	18	24.75	2	96	86	430	56.2
002-018	a	19	29.55	1.5	107	106	432	69
002-018	a	20	65.45	2.6	235	154	575	163.7
003-003	a	15	3.14333	0.43	18	16	148	11.2
003-015	a	161	65.0667	0.5	222	427	176	26.1
003-016	a	25	41.0333	4.52	107	118	671	16.5
003-022	a	16	37.0667	3.39	28	41	1360
003-027	a	24	5.31667		17		734
001-041	bprior	20	51.28	0.8	153	281	1076	179.9
002-002	bprior	32	34.3111	2.3	50	48	1247	31.9
002-002	bprior	35	33.9	3.3	73	94	1304	29
002-027	bprior	88	21.076	0.4	54	53	98
003-015	bprior	19	43	1.05	51	45	287	28.9
001-009	c	39	4.6	3	45	43	1180	6.7
001-009	c	68	5.9	0.8	15	6	160
001-009	c	215	20.8	0.9	72	141	158	12.3
001-009	c	270	21.2	1.2	149	272	365
001-009	c	341	1.48	1.3	22	17	79	5
001-014	c	75	19.4	12.9	104	49	277	5
001-017	c	40	28.1667	0.8	60	68	306	41.7
001-017	c	82	3.71	1.9	79	84	1042	6.7
001-035	c	31	37	0.4	47	58	107	15
001-035	c	228	5.78	0.5	25	24	16	5
001-035	c	277	12.95	0.3	24	23	22	5
001-035	c	452	2.66	0.5	23	28	31	6.2
001-037	c	31	10.6778	0.6	34	44	509
001-041	c	84	9.18	0.8	78	43	1319	10.1
002-001	c	20	2.99086	0.5	18	21	94
002-001	c	40	1.48543	0.4	21	22	52	5.5
002-001	c	47	2.53743	0.4	24	20	54	4.6
002-001	c	110	3.28286	1.2	79	99	923
002-001	c	166	5.86286	15.2	194	151	431
002-001	c	174	4.38857
002-001	c	216	5.74	10.5	140	120	1227
002-001	c	277	2.06733	6.4	73	61	1033
002-001	c	286	2.1175	17.5	81	57	1138
002-001	c	383	2.2725	4.3	82	55	1261
002-007	c	15	27.4667	1.5	66	124	347	10.2
002-007	c	57	4.37	0.6	19	10	77
002-007	c	98	1.5925	0.5	38	42	161
002-007	c	175	15.35	0.9	54	37	437
002-007	c	280	23.8	0.8	81	42	535
002-007	c	350	13.4	0.8	77	48	405
002-010	c	16	5.8925	0.9	36	129	243	8.1
002-010	c	49	13.672	0.7	81	98	98
002-010	c	98	0.772667	0.4	60	75	88
002-010	c	196	10.25	0.5	105	75	214
002-010	c	287	25.3133	3.2	349	178	1032
002-010	c	310	14.7
002-010	c	318	3.92333	14.8	228	112	505
002-010	c	331	4.45667	18.4	209		193
002-020	c	15	11.435	2.1	48	125	2056	20.1
002-020	c	57	3.92	0.8	22	20	196
002-020	c	98	0.122667	0.8	22	8	35
002-020	c	175	1.01333	1.2	50	84	33
002-020	c	322	11.94	0.9	77	148	73
002-020	c	387	6.862	1	65	116	89
002-028	c	65	5.904	0.7	33	31	40
002-028	c	108	37	0.7	159	143	182
002-028	c	220	21.6	0.4	119	96	238
002-028	c	274	23.4	0.5	174	125	416
002-028	c	339	33.73	0.7	248	163	331
003-002	c	184	0.33	1.08	23	18	27	1.8
003-002	c	367	3.36	0.63	20	12	23
003-007	c	91	7.57667	0.42	31	36	114
003-007	c	182	3.59333	0.37	27		82	2.3
003-007	c	278	0.516667	0.32	34	33	74	2.1
003-007	c	349	4.89	0.45	35	28	63	4.7
003-009	c	21	5.36	1.58	18	23	233	2.3
003-009	c	184	7.81	0.36	17	21	25	2
003-025	c	60	33.4333	1.87	128	96	413
003-025	c	74	23.6333	2.06	127	95	452	6.6
003-025	c	130	11.502	2.42	149	85	468	4.2
003-025	c	243	0.416667	0.37	15	14	18	1.5
003-025	c	326	0.9172	0.41	23	12	17	1.1
003-026	c	46	6.02	0.45	55	92	358	26.5
003-026	c	69	2.39667	0.43	30	30	423	3.3
003-026	c	130	15.5467	2	85	66	562	20.7
003-026	c	303	1.96333		22
003-026	c	397	5.548	0.41	55	49	536
003_046	c	83	15.8	0.47	18	6	66	2
001-001	s	20	10.655	0.6	35	57	202	12.5
001-001	s	35	4.15667		32	20	92
001-001	s	62	2.7	1.5		19
001-002	s	79	7.91833	0.4	21	40	98	9.2
001-003	s	32	7.26	0.6	19	50	247	13.3
001-003	s	216	4.452	0.6	37	42	67	20.2
001-003	s	278	12.016	0.3	19	23	31	5
001-005	s	32	4.06	0.3	16	8	57
001-005	s	67	4.03333
001-005	s	138	3.54	0.3	5	6	21
001-005	s	370	1.57
001-006	s	61	10.88		17	48	286
001-007	s	32	3.67	0.8	18	22	204	5
001-007	s	83	3.45	0.4	18	14	83	5.9
001-007	s	125	5.35	0.3	19	13	65	5.6
001-007	s	238	0.231	0.2	22	14	34	5
001-007	s	371	0.3525	0.2	10	10	28	5
001-008	s	92	11.97	0.4	18	26	195	10.4
001-008	s	149	4.834	0.6	24	22	116	11.1
001-008	s	345	5.72333	0.4	18	16	81	10.9
001-010	s	75	3.1	0.7	14	35	59	7
001-010	s	128	21.11	0.8	16	49	64	8.4
001-010	s	262	19.23	0.4	24	59	69	10.4
001-010	s	375	9.59	0.5	19	35	40	5.5
001-011	s	100	9.71	0.3	24	33	169	18.1
001-012	s	58	9.71	0.5	27	35	65	17.1
001-012	s	107	5.708	0.4	22	23	22	6.3
001-012	s	149	3.57	0.3	14	15	15	5
001-012	s	273	2.9475	0.3	16	13	19	5
001-013	s	112	1.985	0.4	22	17	78	7.3
001-013	s	162	0.75	0.3	34	40	63	17.9
001-013	s	272	0.873333	0.4	25	36	63	15.1
001-013	s	363	0.88	0.5	24	38	73	11.8
001-018	s	36	3.322	0.6	9	19	287	6.2
001-018	s	124	10.472	0.4	25	27	31	5.6
001-018	s	264	0.282	0.4	11	10	40	5
001-018	s	371	4.365	0.5	36	32	175	11.3
001-020	s	16	12.7733	2.5	35	117	387	16.8
001-020	s	49	2.958	1	20	28	53	7.4
001-020	s	86	1.6	0.7	15	23	30	5
001-020	s	154	3.9	0.7	16	19	26	5
001-020	s	269	2.43333	1	17	20	24	5
001-020	s	371	2.38	1.1	14	14	22	6.4
001-021	s	25	4.54125	0.3	13	15	231	7.3
001-021	s	42	4.70625	0.3	14	29	96	17.1
001-021	s	81	2.2975		12		27
001-021	s	175	1.345	0.3	11	11	23	5
001-021	s	357	0.36	0.3	12	8	20	5
001-023	s	51	0.986667	0.4	23	6	42	5
001-023	s	73	1.27333
001-023	s	170	0.536667	0.2	31	6	121	6.9
001-023	s	261	3.19	0.6	21	20	30	5.2
001-023	s	303	2.15	0.5	23	16	25	5
001-024	s	118	0.48	0.7	30	30	194	5.5
001-024	s	308	1.42667	0.7	19	22	86	5
001-025	s	17	7.076	0.8	16	26	409	11.8
001-025	s	37	24.3333	1	12	18	79	5
001-025	s	89	12.3667	1.7	27	67	67	8.7
001-025	s	271	3.67667	2.1	18	16	23	5
001-025	s	450	2.3	1.8	10	15	17	5
001-026	s	55	5.93	0.2	20	20	116	6.6
001-026	s	143	0.83	0.3	17	18	51	5
001-026	s	297	4.39	0.4	28	25	40	13.9
001-026	s	348	1.73333	0.4	33	29	46	17.4
001-029	s	72	6.71429
001-029	s	136	3.87333	0.4	38	70	68	23.4
001-029	s	353	4.23	0.8	16	16	38	5
001-031	s	32	0.696667	0.5	20	6	141	5
001-031	s	88	3.12	0.8	80	26	849	47.9
001-032	s	132	9.45	0.8	29	54	209	9.7
001-032	s	280	3.92	0.8	15	23	35	5
001-033	s	70	4.095	0.6	20	37	35	8.8
001-033	s	107	4.06667	0.7	21	36	64	14.7
001-033	s	308	4.59	1.8	20	23	84	15.5
001-033	s	387	0.733333	0.6	17	22	61	9.9
001-036	s	34	2.86	0.9	26	19	106	5
001-036	s	90	2.03	0.3	34	28	24	5
001-036	s	182	1.14	0.4	21	15	23	5
001-036	s	273	3.32	0.4	17	15	31	5
001-036	s	391	5.4	0.5	25	26	23	5.5
001-038	s	49	3.11	0.3	17	20	54	5
001-038	s	84	5.16667	0.3	19	17	25	6.2
001-038	s	276	3.1	0.5	23	26	23	5
001-038	s	379	6.23333	0.4	24	31	20	5
001-039	s	97	4.86	1.6	26	22	68	8.3
001-039	s	189	7.245	1.1	18	18	47	7.7
001-042	s	22	6.13333	0.4	16	23	191
001-042	s	33	2.395	0.3	14	15	95	5.5
001-042	s	106	7.68667	0.2	13	10	39	5
001-042	s	173	0.42	0.3	19	11	24	5
001-042	s	393	0.18	0.2	13	17	30	5
001-043	s	159	0.69	0.5	19	11	105	5
001-043	s	270	1.41667	0.3	43	15	28	7.7
001-043	s	328	0.303333
001-044	s	70	7.36333	0.5	31	66	337	14.1
001-044	s	126	9.15333	0.7	15	25	202	5
001-044	s	272	6.9	0.6	21	27	150	5
001-044	s	317	4.06	0.5	19	30	150	5
001-045	s	80	3.03	0.5	14	25	63	5
001-048	s	33	4.706	0.4	11	6	75
001-048	s	89	4.73333	0.2	7	9	27	5
001-048	s	141	2.055	0.2	8	12	25	5
001-048	s	260	2.61	0.3	10	10	19	5
001-048	s	308	4.32333	0.3	9	12	20	5
001-049	s	32	4.9	0.8	20	18	53	6.3
001-049	s	77	1.625	1.4	18	7	14	5
001-049	s	147	4.655	1	21	19	13	5
001-049	s	354	1.31667	1.8	19	17	15	5
001-052	s	36	4.252	0.5	26	30	491	38.2
001-052	s	124	2.315	0.4	19	14	39	6
001-052	s	386	0.78	0.9	23	17	26	5.3
001-054	s	77	1.35	1.3	37	19	619	11.1
001-054	s	187	6.07667	2.1	61	120	1377	19.7
001-054	s	259	10.1867	1.3	44	20	550	11.3
001-057	s	81	8.47	0.6	29	31	61	12.6
001-058	s	50	4.63	0.6	11	6	153	5
001-060	s	40	6.882
001-060	s	111	3.368	0.5	16	29	30	5.7
001-060	s	155	3.578	0.6	16	17	27	5.7
001-060	s	280	3.87	0.9	17	22	13	5
001-062	s	19	3.838	0.4	20	29	447	5
001-062	s	33	2.142	0.6	17	22	184	5.5
001-062	s	82	6.8	0.3	18	49	75	23.4
001-062	s	254	9.63	0.3	20	41	137	13
002-003	s	59	2.95111
002-003	s	67	3.72333		39	18	250
002-003	s	82	6.206	0.4	38	38	131
002-003	s	262	0.925	0.8	25	29	277
002-003	s	395	1.00375	0.7	25	13	56
002-004	s	65	3.98667	0.5	17	12	21
002-004	s	99	2.7375	0.7	18	13	18
002-004	s	190	3.7275	0.5	18	13	16
002-004	s	275	1.944	1	18	10	17
002-004	s	352	7.9	0.4	26	25	30
002-006	s	19	6.51
002-006	s	47	2.4675	1.2	19	10	47
002-006	s	75	3.224		23	10	39
002-006	s	95	8.642	0.7	32	44	125
002-006	s	214	8.7	0.8	49	79	207
002-006	s	263	8	0.6	55	94	313
002-006	s	375	4.9	0.8	45	65	188
002-008	s	50	2.82667	1	14	29	221
002-008	s	57	1.338	1.1	18	16	175
002-008	s	70	2.252	1.1	15		143
002-008	s	174	1.818	0.6	18	17	61
002-008	s	265	2.13	0.6	17	12	41
002-008	s	377	0.6	0.6	19	13	79
002-012	s	148	2.87333	1.1	32	18	170
002-012	s	182	4.92	0.7	37	22	49
002-012	s	371	7.36667	0.4	46	27	60
002-013	s	42	13.5533	10.6	110	65	305	13.5
002-013	s	49	5.54	6.7	63	56	163	4.9
002-013	s	98	1.82	1.7	25	13	71
002-013	s	231	3.805
002-013	s	272	1.42667	0.4	22	19	77
002-013	s	420	6.395	0.4	26	23	66
002-014	s	19	5.43571
002-014	s	53	10.07	0.3	47	62	363
002-014	s	94	5.735	0.4	61	72	447
002-014	s	206	2.135	0.5	75	80	1760
002-014	s	269	2.42	0.3	26	31	510
002-014	s	353	3.64333	0.3	22	30	324
002-015	s	76	2.3	1.3	51	76	427
002-015	s	272	1.44333	1.5	45	23	330
002-015	s	348	11.2133	1.7	36	19	60
002-016	s	14	3.3375	0.5	19	24	282	3.1
002-016	s	49	1.544	0.8	16	16	266
002-016	s	189	0.606667	0.4	15	6	199
002-016	s	279	0.786667	0.4	18	6	60
002-016	s	377	4.4	0.9	25	19	100
002-017	s	221	2.18	0.9	55	32	107
002-017	s	326	1.1175	1	38	17	53
002-017	s	354	2.154	0.7	33	19	54
002-018	s	116	3.32667	0.6	43	57	233	17.4
002-018	s	165	1.06667	0.5	72	55	304
002-018	s	256	9.46667		50	39	97
002-018	s	338	8.7	0.6	38	18	65
002-021	s	15	1.71467	1.3	26	10	212	18.1
002-021	s	50	0.105	0.9	22	6	13
002-021	s	105	0.084	0.4	19	8	29
002-021	s	168	0.094	0.8	15	6	17
002-021	s	385	5.978	0.5	23	6	18
002-022	s	64	0.9	0.8	23	6	48
002-022	s	70	0.673333	0.7	18	6	38	2
002-022	s	83	0.35	0.5	15	6	21	3
002-022	s	91	0.19	0.4	11	6	12
002-022	s	99	0.37	0.4		6	13
002-022	s	182	10.44	0.5	16	8	21
002-023	s	32	8.936	1.3	27	21	68	9.4
002-023	s	68	2.0175	0.5	19	6	36
002-023	s	284	8.936	0.3	26	6	71
002-023	s	397	3.47	0.5	24	6	45
002-024	s	41	5.3925	1.5	10	6	38	2.6
002-026	s	16	1.665	0.5	18	25	60
002-026	s	44	6.346	0.3	24	18	64	2.8
002-026	s	149	1.7425	0.6	22	24	36
002-026	s	185	0.0313333	0.5	22	16	33
002-026	s	268	1.7125	0.3	28	38	43
002-026	s	365	2.95	0.5	20	22	40
002-027	s	46	7.7125	0.5	14	18	125
002-027	s	213	2.41667	0.3	20	9	38
002-030	s	14	1.86	0.7	45		113
002-030	s	40	1.33	0.5	40	26	70	2.6
002-030	s	133	0.02	0.3	25	17	31
002-030	s	195	0.5	0.5	19	9	43
002-030	s	320	0.53	0.5	23	11	23
002-031	s	54	2.346	0.3	13	6	31
002-031	s	200	7.3	0.5	27	60	27
002-031	s	276	4.82	0.2	26	32	48
002-032	s	23	11.3886	1.8	18	31	338	4.1
002-032	s	120	4.86	0.7	56	51	348
002-032	s	168	1.76	0.7	26	15	36
002-033	s	17	3.3025		19		622
002-033	s	87	0.239333	0.4	33	11	65
002-033	s	198	2.29	0.4	20	14	44
003-001	s	113	0.36	0.59	29	17	17	2.9
003-001	s	352	1.12333	0.43	27	23	15
003-003	s	36	1.89333	0.69	14	9	64	1.7
003-003	s	132	0.58	0.37	17	9	37	2.3
003-005	s	75	1.75	0.58	30	22	23	2.8
003-005	s	144	4.47667	0.59	57	58	18	5.3
003-005	s	363	6.08	0.38	28	26	9	2.3
003-006	s	16	7.44333	1.29	19	20	169	7
003-006	s	49	2.97667	0.41	15	6	41	1.7
003-006	s	86	1.80333	0.53	16	9	17	2.3
003-006	s	127	4.28	0.35	14	13	13	2.2
003-006	s	345	0.3836		16	13	14	1.3
003-008	s	56	3.43333	0.67	17	13	315	2.6
003-008	s	80	3.46667	0.48	19	14	141	2.4
003-008	s	126	2.51333	0.53	14	17	71	1.9
003-008	s	309	1.48667	0.48	19	11	68	2
003-010	s	40	3.22	2.68	24	48	249	4.9
003-010	s	64	0.97	2.22	24	38	76	2.8
003-010	s	184	4.91667	1.56	32	28	64
003-011	s	410	2.43333	1.25	14	19	29	2.4
003-012	s	364	4.282	0.76	21	18	40	2.5
003-013	s	391	9.33333	0.56	16	18	41	2.6
003-014	s	20	3.91333	3.98	13	28	217	2.8
003-014	s	75	0.793333	0.44	19	25	32	3.6
003-014	s	272	2.1014	0.4	16	15	32	1.9
003-014	s	363	1.44	0.39	19	16	38	2.5
003-015	s	76	4.81333
003-015	s	360	0.82	0.24	23	24	67	2.6
003-016	s	127	0.635	0.3	22	11	41	3.2
003-016	s	273	5.94	0.31	18	22	31	2.8
003-016	s	364	3.54667	0.29	18	20	27	3.5
003-017	s	343	4.78333	0.35	26	21	30	3.3
003-018	s	96	10.3	0.34	22	26	15
003-018	s	174	18.44	0.47	34	51	16	4.1
003-019	s	365	5.01	1.26	31	41	93	5.7
003-020	s	54	2.19333		40	44	139
003-020	s	321	4.41333	0.36	27	23	193	8.7
003-022	s	62	5.66333	0.3	15	19	68	1.8
003-022	s	241	11.22	0.24	13	13	61	1
003-022	s	303	1.886	0.33	40	27	54	4.2
003-023	s	180	8.298	1.33	28	40	35	6.1
003-023	s	278	9.052	1	28	40	20
003-023	s	349	5.62	1.72	32	34	20	4.9
003-024	s	66	7.96	1.1	28	14	317
003-027	s	180	3.18		20	12	22	1.4
003-027	s	370	3.70667	0.47	25	14	20	2.5
003-028	s	50	3.24667	0.77	40	49	176	4.2
003-028	s	185	1.32	0.7	26	20	25	1.9
003-031	s	69	1.622	0.48	17	18	50	1
003-031	s	182	0.167333	0.48	22	14	37	1.7
003-031	s	404	2.32
003-033	s	14	35.67	1.83	104	202	462	37
003-033	s	35	5.6	1.21	33	43	53	3.6
003-033	s	250	3.94667	0.73	23	23	12	3.2
003-035	s	186	1.15333	2.51	24	17	30	1.5
003-036	s	95	0.0376667
003-036	s	123	0.686667	0.32	15	14	30	1.9
003-036	s	242	0.48	0.35	14	13	35	3.6
003-036	s	341	0.73	0.42	15	14	33	2.6
003-037	s	361	1.4	0.46	20	12	43	2
003-038	s	151	3.47333
003-042	s	46	1.59667	2.01	59	48	88
003-042	s	181	0.36	0.43	27	24	68	2.6
003-042	s	254	0.51	0.32	23	31	56	2.2
003_043	s	31	4.21	1.26	21	13	254	5.3
003_043	s	219	1.94	0.58	35	17	33	1
003_049	s	77	3.46667

## Sheet: Table 1, demographics patients
PatID	Sample subgroups			Age (years)	Race	Gender	Diagnosis	Comment
	stable	HCV	BPAR
001-001	s			62	caucasian	female	re-LTx (primary non-function)
001-002	s			56	caucasian	male	primary s. Chol	split-LTx, living donor
001-003	s		a	69	caucasian	male	cirrhosis
001-004				55	caucasian	male	cirrhosis with HCC
001-005	s			72	caucasian	female	cirrhosis
001-006	s			69	caucasian	female	cirrhosis with HCC	split-LTx
001-007	s			30	caucasian	female	re-LTx (primary non-function)
001-008	s		a	47	caucasian	male	cirrhosis with HCC
001-009		c		58	caucasian	male	re-LTx (bilde duct necrosis)
001-010	s			32	caucasian	male	cirrhosis
001-011	s			51	caucasian	female	primary s. Chol
001-012	s			67	caucasian	female	primary s. Chol
001-013	s			53	caucasian	male	re-LTx (ischemic graft failure)
001-014		c	a	59	caucasian	female	re-LTx (cirrhosis)	split-LTx
001-015				53	caucasian	female	re-LTx (cirrhosis)
001-017		c		66	caucasian	female	re-LTx (cirrhosis)
001-018	s			23	black	female	re-LTx (primary non-function)
001-020	s			20	caucasian	male	re-LTx (secundary s. Chol.)
001-021	s			62	caucasian	female	cirrhosis
001-022			a	18	caucasian	female	re-LTx (chronic rejection)
001-023	s			45	caucasian	female	cirrhosis
001-024	s			27	caucasian	male	re-LTx (chronic rejection)
001-025	s			37	caucasian	female	re-LTx (primary s. Chol)
001-026	s			23	caucasian	female	liver adenoma
001-029	s			53	caucasian	male	iatrogenic liver necrosis
001-031	s			54	caucasian	female	cirrhosis
001-032	s		a	24	caucasian	female	primary s. Chol
001-033	s			60	caucasian	male	haemochromatosis
001-035		c		65	caucasian	male	cirrhosis
001-036	s			65	caucasian	male	cirrhosis
001-037		c		60	caucasian	male	cirrhosis
001-038	s		a	27	caucasian	female	epithelioid hemangioendothelioma
001-039	s			34	caucasian	female	HCC
001-041		c	a	62	caucasian	male	re-LTx (cirrhosis with HCC)
001-042	s			60	caucasian	male	cirrhosis with HCC
001-043	s			66	caucasian	female	cirrhosis with HCC
001-044	s		a	46	caucasian	male	primary s. Chol
001-045	s			67	caucasian	male	cirrhosis with HCC
001-048	s			71	caucasian	female	cirrhosis with HCC
001-049	s			31	caucasian	male	primary s. Chol
001-052	s			66	caucasian	male	cirrhosis with HCC
001-053				48	caucasian	male	cirrhosis
001-054	s		a	67	caucasian	male	primary s. Chol
001-057	s			50	caucasian	male	primary s. Chol	split-LTx
001-058	s			65	caucasian	male	cirrhosis
001-060	s			43	caucasian	male	re-LTx (primary s. Chol)
001-062	s			46	oriental	male	cirrhosis with HCC
001-067								excluded
002-001		c		49	caucasian	male	cirrhosis
002-002	s		a	41	caucasian	male	re-LTx (secundary s. Chol.)
002-003	s			68	caucasian	male	cirrhosis with HCC
002-004	s			52	caucasian	female	PCLD
002-005								excluded
002-006	s			64	caucasian	female	cirrhosis with HCC
002-007		c		44	caucasian	male	cirrhosis
002-008	s			60	caucasian	male	cirrhosis
002-009								excluded
002-010		c		64	caucasian	male	cirrhosis
002-011								excluded
002-012	s		a	64	caucasian	male	cirrhosis with HCC
002-013	s			62	caucasian	male	re-LTx (chr. liver failure)
002-014	s			58	caucasian	male	cirrhosis
002-016	s			69	caucasian	male	cirrhosis with HCC
002-017	s			58	caucasian	male	cirrhosis with HCC
002-018	s		a	20	caucasian	male	secundary s. Chol.
002-019				56	caucasian	female	acute liver failure
002-020		c		51	caucasian	male	cirrhosis with HCC
002-021	s			54	caucasian	female	cirrhosis
002-022	s			66	caucasian	female	cirrhosis	split-LTx
002-023	s			53	caucasian	female	primary s. Chol
002-024	s			63	caucasian	male	cirrhosis
002-025	s			55	caucasian	female	secundary s. Chol.
002-026	s			48	caucasian	male	cirrhosis
002-027	s			60	caucasian	male	re-LTx (chr. liver failure)
002-028		c		62	caucasian	male	cirrhosis with HCC
002-030	s			51	caucasian	male	re-LTx (chr. liver failure)
002-032	s			26	caucasian	female	AIH, cirrhosis
002-033	s			58	caucasian	female	cirrhosis
003-001	s			59	caucasian	male	cirrhosis
003-002		c		66	caucasian	male	HCC
003-003	s		a	52	caucasian	female	PCLD
003-004				49	caucasian	female	primary s. Chol
003-005	s			49	caucasian	female	primary s. Chol
003-006	s			63	caucasian	male	cirrhosis with HCC
003-007		c		55	caucasian	female	cirrhosis with HCC
003-008	s			66	caucasian	female	cirrhosis with HCC
003-009		c		64	caucasian	male	cirrhosis
003-010	s			22	caucasian	male	acute liver failure
003-011	s			61	caucasian	male	cirrhosis
003-012	s			30	caucasian	female	acute liver failure
003-013	s			50	caucasian	female	cirrhosis
003-014	s			65	caucasian	male	haemochromatosis
003-015	s		a	47	caucasian	female	cirrhosis
003-016	s		a	40	caucasian	female	acute liver failure
003-017	s			62	caucasian	male	cirrhosis
003-018	s			59	caucasian	male	primary s. Chol
003-019	s			59	caucasian	male	primary s. Chol
003-020	s			27	caucasian	female	cirrhosis
003-021				51	caucasian	male	secundary s. Chol.
003-022	s		a	51	caucasian	female	ADPKD
003-023	s			42	caucasian	male	primary s. Chol
003-024	s			33	caucasian	male	re-LTX (cirrhosis)
003-025		c		54	caucasian	male	cirrhosis with HCC
003-026		c		59	caucasian	male	cirrhosis
003-027	s		a	52	caucasian	male	primary s. Chol
003-028	s			53	caucasian	male	cirrhosis with HCC
003-029								excluded
003-030				62	caucasian	male	cirrhosis
003-031	s			55	caucasian	male	cirrhosis
003-032								excluded
003-033	s			21	caucasian	male	AIH, cirrhosis
003-034				57	caucasian	female	PCLD
003-035	s			54	caucasian	male	HCC
003-036	s			65	caucasian	male	cirrhosis with HCC
003-037	s			43	caucasian	female	AIH, cirrhosis
003-038	s			52	caucasian	male	AIH, cirrhosis
003-039								excluded
003-040								excluded
003-041								excluded
003-042	s			62	caucasian	female	acute liver failure
003-043	s			64	caucasian	male	cirrhosis with HCC
003-044								excluded
003-045				68	caucasian	male	cirrhosis with HCC
003-046		c		58	caucasian	male	cirrhosis with HCC
003-047								excluded
003-048								excluded
003-049	s			67	caucasian	female	primary s. Chol
003-050								excluded

## Sheet: Table 1, demographics grafts
PatID	Sample subgroups			CIT (h)	Age donor (years)	MELD	Comment
	stable	HCV	BPAR
001-001	s			8	33	40
001-002	s			6.7	50	21	split-LTx, living donor
001-003	s		a	10.5	58	27
001-004				8.9	57	9
001-005	s			15	31	35
001-006	s			12.98	20	11	split-LTx
001-007	s			9	29	33
001-008	s		a	10.97	46	9
001-009		c		8.43	55	10
001-010	s			11.5	48	40
001-011	s			10.8	79	31
001-012	s			9.87	51	13
001-013	s			11.23	63	30
001-014		c	a	9.88	17	34	split-LTx
001-015				10.75	40	30
001-017		c		12.05	44	27
001-018	s			7.1	17	18
001-020	s			13.72	59	9
001-021	s			11.43	42	32
001-022			a	11.25	44	16
001-023	s			9.92	60	35
001-024	s			11.55	67	25
001-025	s			9.67	48	13
001-026	s			8.22	52	14
001-029	s			8.86	55	25
001-031	s			10.5	58	36
001-032	s		a	9.42	46	11
001-033	s			8.48	76	9
001-035		c		9.88	58	30
001-036	s			11.28	80	9
001-037		c		8.88	79	40
001-038	s		a	9.08	48	6
001-039	s			6.42	62	19
001-041		c	a	11.59	29	11
001-042	s			13.23	56	7
001-043	s			11.38	65	27
001-044	s		a	16.85	53	13
001-045	s			8.93	58	12
001-048	s			13	34	16
001-049	s			9.03	20	18
001-052	s			11.82	72	10
001-053				19.82	45	33
001-054	s		a	11	75	22
001-057	s			12.53	31	18	split-LTx
001-058	s			13.82	46	17
001-060	s			10.13	42	6
001-062	s			10.38	74	10
001-067							excluded
002-001		c		14.1	61	40
002-002			a	12	57	16
002-015	s			6.48	58	24
002-003	s			10.15	71	18
002-004	s			10	22	6
002-005							excluded
002-006	s			9	41	6
002-007		c		9.15	59	23
002-008	s			8.1	49	40
002-009							excluded
002-010		c		10.25	83	11
002-011							excluded
002-012	s		a	7	58	16
002-013	s			9.15	77	36
002-014	s			12.1	54	8
002-016	s			8	60	14
002-017	s			10.17	74	9
002-018	s		a	11.25	52	19
002-019				11.52	53	40
002-020		c		8.56	65	12
002-021	s			10.3	49	29
002-022	s			11.9	53	36	split-LTx
002-023	s			6.57	85	6
002-024	s			7	35	38
002-025				9.72	52	18
002-029				7.17	13	13
002-031	s			7.5	18	8
002-026	s			13.05	20	19
002-027	s			7.17	49	11
002-028		c		10.42	59	8
002-030	s			8.33	70	14
002-032	s			8	67	31
002-033	s			6.83	70	27
003-001	s			11.95	62	16
003-002		c		9.25	44	11
003-003	s		a	7.52	45	20
003-004				7.66	51	35
003-005	s			11.26	46	13
003-006	s			8.15	75	12
003-007		c		9.95	46	7
003-008	s			9.47	77	8
003-009		c		11.21	29	24
003-010	s			7.48	66	27
003-011	s			9.43	58	24
003-012	s			8.38	48	35
003-013	s			5.5	56	21
003-014	s			8.86	40	9
003-015	s		a	8.5	27	40
003-016	s		a	6.38	45	28
003-017	s			12	55	21
003-018	s			7.53	82	23
003-019	s			11.46	57	16
003-020	s			9.16	57	32
003-021				8.25	83	14
003-022	s		a	12	45	10
003-023	s			9	54	8
003-024	s			8.93	69	40
003-025		c		8.46	43	9
003-026		c		12.76	64	9
003-027	s		a	7.25	36	31
003-028	s			11.7	82	8
003-029							excluded
003-030				12.2	29	19
003-031	s			6	80	19
003-032							excluded
003-033	s			10.4	66	31
003-034				7.5	77	6
003-035	s			5.5	57	16
003-036	s			14.1	42	8
003-037	s			13.5	45	21
003-038	s			13	45	20
003-039							excluded
003-040							excluded
003-041							excluded
003-042				8	46	26
003-042				8	46	20
003-042	s			7.5	48	26
003-043	s			9.75	84	19
003-044							excluded
003-045				17.73	62	14
003-046		c		10.4	71	10
003-047							excluded
003-048							excluded
003-049	s			10.5	64	29
003-050							excluded

## Sheet: Figure 2, early phase
PatID	Days_post_OP	GcfDNA
002-014	0.01	76.775
002-016	0.01	73.5667
002-017	0.01	83.6875
002-021	0.01	66.8
002-023	0.01	101.248
002-024	0.01	83.95
002-026	0.01	77.5167
002-030	0.01	79.15
002-006	0.25	94.85
002-014	0.25	92.2425
002-016	0.25	83.875
002-017	0.25	83.875
002-021	0.25	83.27
002-023	0.25	49.625
002-024	0.25	76.5143
002-026	0.25	89.3333
002-030	0.25	48.65
002-006	1	92.825
002-016	1	90.375
002-017	1	77.1667
002-021	1	70.4667
002-023	1	75.6111
002-024	1	39.2667
002-026	1	44.55
002-030	1	52.54
002-006	2	49.35
002-014	2	80.375
002-016	2	72.1
002-017	2	47.5833
002-021	2	47.3667
002-023	2	54.2167
002-024	2	77.9333
002-026	2	45.1833
002-030	2	40.95
002-006	3	18.935
002-014	3	66.65
002-017	3	19.2167
002-021	3	29.4667
002-023	3	9.255
002-024	3	73.55
002-026	3	33.0333
002-030	3	33
003-036	3	58.9333
002-006	4	10.06
002-014	4	69.8
002-016	4	50.9
002-017	4	12.5133
002-021	4	16.0333
002-023	4	10.57
002-024	4	47.3
002-030	4	39.4
002-006	5	15.49
002-014	5	59.6
002-016	5	31.825
002-017	5	12.4367
002-021	5	13.0133
002-023	5	9.28167
002-024	5	33.075
002-030	5	17.21
002-031	5	12
003-030	5	19.1714
002-006	6	10.535
002-014	6	26.675
002-016	6	17.8
002-017	6	20.8333
002-021	6	2.51333
002-023	6	15.895
002-024	6	35.875
002-026	6	12.69
003-005	6	4.76222
003-011	6	13.0822
001-048	7	42.925
002-006	7	15.335
002-014	7	31.625
002-016	7	8.41
002-021	7	3.65333
002-023	7	11.92
002-024	7	60.3667
002-026	7	7.3925
002-006	8	7.395
002-014	8	30.575
002-016	8	6.8175
002-021	8	3.04
002-024	8	45.975
002-026	8	4.48
003-023	8	8.95667
002-004	9	9.09429
002-006	9	9.39
002-014	9	21.75
002-016	9	4.355
002-017	9	25.9333
002-021	9	2.56667
002-024	9	25.225
002-026	9	3.9175
003-008	9	22.4231
002-006	10	9.91
002-014	10	24.8
002-017	10	18.812
002-021	10	1.88267
002-023	10	10.6425
002-024	10	18.34
002-026	10	2.9825
001-006	11	5.16889
001-031	11	4.30571
001-039	11	3.951
001-049	11	7.99
001-062	11	10.722
002-006	11	11.368
002-014	11	17.515
002-016	11	3.5575
002-017	11	13.8
002-023	11	8.685
002-024	11	16.725
001-048	12	7.83333
001-052	12	7.75
001-060	12	4.334
002-006	12	8.202
002-014	12	9.145
002-016	12	3.47333
002-021	12	0.166667
002-023	12	17.2
002-024	12	15.285
002-026	12	0.9325
002-014	13	8.1625
002-016	13	4.4
002-021	13	1.8
002-023	13	9.5225
002-024	13	7.875
002-031	13	4.156
002-006	14	5.674
002-014	14	6.16667
002-016	14	3.3375
002-021	14	0.932667
002-023	14	10.21
002-024	14	7.41
002-030	14	1.86
003-033	14	35.67
002-006	15	6.286
002-021	15	1.71467
002-026	15	1.5625
001-020	16	12.7733
002-014	16	5.43
002-016	16	3.915
002-021	16	1.116
002-026	16	1.665
003-006	16	7.44333
001-025	17	7.076
002-014	17	5.73333
002-021	17	1.8
002-023	17	2.48
002-024	17	5.6125
002-033	17	3.3025
002-014	18	7.18
002-023	18	8.89
001-062	19	3.838
002-006	19	6.51
002-014	19	5.43571
002-016	19	5.84
001-001	20	10.655
002-014	20	4.0825
002-016	20	4.15333
002-021	20	1.734
002-023	20	3.985
002-024	20	7.855
003-014	20	3.91333
002-016	21	4.31
002-021	21	1.19
002-023	21	1.6825
001-042	22	6.13333
002-014	22	4.71
002-016	22	4.0025
002-014	23	3.88375
002-026	23	2.69
002-032	23	11.3886
002-014	24	3.46
002-017	24	9.45333
002-021	24	1.32667
002-023	24	1.84
002-024	24	11.585
001-021	25	4.54125
002-014	25	5.23
002-023	25	0.8775
001-001	V4	2.7
001-002	V4	7.91833
001-005	V4	4.03333
001-006	V4	10.88
001-007	V4	3.45
001-008	V4	11.97
001-010	V4	3.1
001-011	V4	9.71
001-012	V4	5.708
001-013	V4	1.985
001-020	V4	1.6
001-021	V4	2.2975
001-023	V4	1.27333
001-024	V4	0.48
001-025	V4	12.3667
001-029	V4	3.87333
001-031	V4	3.12
001-033	V4	4.06667
001-036	V4	2.03
001-038	V4	5.16667
001-039	V4	4.86
001-042	V4	7.68667
001-044	V4	7.36333
001-045	V4	3.03
001-048	V4	4.73333
001-049	V4	1.625
001-052	V4	2.315
001-054	V4	1.35
001-057	V4	8.47
001-058	V4	4.63
001-060	V4	3.368
001-062	V4	6.8
002-003	V4	6.206
002-004	V4	2.7375
002-006	V4	8.642
002-012	V4	2.87333
002-013	V4	1.82
002-014	V4	5.735
002-015	V4	2.3
002-018	V4	3.32667
002-021	V4	0.084
002-022	V4	0.19
002-026	V4	1.7425
002-030	V4	0.02
002-032	V4	4.86
002-033	V4	0.239333
003-001	V4	0.36
003-005	V4	1.75
003-006	V4	1.80333
003-008	V4	3.46667
003-010	V4	0.97
003-014	V4	0.793333
003-015	V4	4.81333
003-018	V4	10.3
003-022	V4	5.66333
003-024	V4	7.96
003-031	V4	1.622
003-036	V4	0.0376667
003-042	V4	1.59667
003_049	V4	3.46667
001-003	V5	4.452
001-005	V5	3.54
001-007	V5	5.35
001-008	V5	4.834
001-010	V5	21.11
001-012	V5	3.57
001-013	V5	0.75
001-018	V5	10.472
001-020	V5	3.9
001-021	V5	1.345
001-023	V5	0.536667
001-026	V5	0.83
001-032	V5	9.45
001-036	V5	1.14
001-039	V5	7.245
001-042	V5	0.42
001-043	V5	0.69
001-044	V5	9.15333
001-048	V5	2.055
001-049	V5	4.655
001-054	V5	6.07667
001-060	V5	3.578
002-004	V5	3.7275
002-006	V5	8.7
002-008	V5	1.818
002-012	V5	4.92
002-013	V5	3.805
002-014	V5	2.135
002-016	V5	0.606667
002-017	V5	2.18
002-018	V5	1.06667
002-021	V5	0.094
002-022	V5	10.44
002-026	V5	0.0313333
002-027	V5	2.41667
002-030	V5	0.5
002-031	V5	7.3
002-032	V5	1.76
002-033	V5	2.29
003-003	V5	0.58
003-005	V5	4.47667
003-006	V5	4.28
003-008	V5	2.51333
003-010	V5	4.91667
003-016	V5	0.635
003-018	V5	18.44
003-019	V5	5.01
003-023	V5	8.298
003-027	V5	3.18
003-028	V5	1.32
003-031	V5	0.167333
003-035	V5	1.15333
003-036	V5	0.686667
003-038	V5	3.47333
003-042	V5	0.36
003_043	V5	1.94
001-003	V6	12.016
001-007	V6	0.231
001-010	V6	19.23
001-012	V6	2.9475
001-013	V6	0.873333
001-018	V6	0.282
001-020	V6	2.43333
001-023	V6	3.19
001-025	V6	3.67667
001-026	V6	4.39
001-032	V6	3.92
001-033	V6	4.59
001-036	V6	3.32
001-038	V6	3.1
001-043	V6	1.41667
001-044	V6	6.9
001-048	V6	2.61
001-054	V6	10.1867
001-060	V6	3.87
001-062	V6	9.63
002-003	V6	0.925
002-004	V6	1.944
002-006	V6	8
002-008	V6	2.13
002-013	V6	1.42667
002-014	V6	2.42
002-015	V6	1.44333
002-016	V6	0.786667
002-017	V6	1.1175
002-018	V6	9.46667
002-023	V6	8.936
002-026	V6	1.7125
002-030	V6	0.53
002-031	V6	4.82
003-014	V6	2.1014
003-016	V6	5.94
003-022	V6	11.22
003-023	V6	9.052
003-027	V6	3.70667
003-033	V6	3.94667
003-036	V6	0.48
003-042	V6	0.51
001-005	V7	1.57
001-007	V7	0.3525
001-008	V7	5.72333
001-010	V7	9.59
001-013	V7	0.88
001-018	V7	4.365
001-020	V7	2.38
001-021	V7	0.36
001-023	V7	2.15
001-024	V7	1.42667
001-025	V7	2.3
001-026	V7	1.73333
001-029	V7	4.23
001-033	V7	0.733333
001-036	V7	5.4
001-038	V7	6.23333
001-042	V7	0.18
001-043	V7	0.303333
001-044	V7	4.06
001-048	V7	4.32333
001-049	V7	1.31667
001-052	V7	0.78
002-003	V7	1.00375
002-004	V7	7.9
002-006	V7	4.9
002-008	V7	0.6
002-012	V7	7.36667
002-013	V7	6.395
002-014	V7	3.64333
002-015	V7	11.2133
002-016	V7	4.4
002-017	V7	2.154
002-018	V7	8.7
002-021	V7	5.978
002-023	V7	3.47
002-026	V7	2.95
003-001	V7	1.12333
003-005	V7	6.08
003-006	V7	0.3836
003-008	V7	1.48667
003-011	V7	2.43333
003-012	V7	4.282
003-013	V7	9.33333
003-014	V7	1.44
003-015	V7	0.82
003-016	V7	3.54667
003-017	V7	4.78333
003-020	V7	4.41333
003-022	V7	1.886
003-023	V7	5.62
003-031	V7	2.32
003-036	V7	0.73
003-037	V7	1.4
